# Supplementary material for: Molecular characterization of Vitellogenin-like1 gene in Sogatella furcifera (Hemiptera: Delphacidae), and its function on reproduction
Source: J Insect Sci. 2024 Feb 27;24(1):17. doi: 10.1093/jisesa/ieae013 (PMC10898789; doi:10.1093/jisesa/ieae013)
Supplement: ieae013_suppl_Supplementary_Tables_S1 [file ieae013_suppl_supplementary_tables_s1.xlsx]

## Sheet: Sheet1
Family	Tree name	Species	Order	Class	Protein length	Accession number	Publication
Vg-like1	C. carnea XM044885190	Chrysoperla carnea	Neuroptera	Insecta	1796	XM_044885190	NCBI. 2021
	B. tabaci MN738105	Bemisia tabaci	Hemiptera	Insecta	1662	MN738105	Huang. 2020
	C. lectularius LC115023	Cimex lectularius	Hemiptera	Insecta	1449	LC115023	Moriyama, et al. 2016
	L. striatella KC469580	Laodelphax striatella	Hemiptera	Insecta	2045	KC469580	Huo, et al. 2014
	N. lugens MK779308	Nilaparvata lugens	Hemiptera	Insecta	1323	MK779308	Shen, et al. 2019
	S. furcifera OP882573	Sogatella furcifera	Hemiptera	Insecta	1321	OP882573	NCBI. 2023
	S. furcifera MN296091	Sogatella furcifera	Hemiptera	Insecta	2019	MN296091	Zhou, et al. 2020
	B. anynana XM024085700	Bicyclus anynana	Lepidoptera	Insecta	1774	XM_024085700	NCBI. 2018
	M. hyperantus XM034980800	Maniola hyperantus	Lepidoptera	Insecta	1771	XM_034980800	NCBI. 2021
	M. jurtina XM045923937	Maniola jurtina	Lepidoptera	Insecta	1772	XM_045923937	NCBI. 2022
	P. aegeria XM039905162	Pararge aegeria	Lepidoptera	Insecta	1774	XM_039905162	NCBI. 2021
	N. fabricii XM046570014	Neodiprion fabricii	Hymenoptera	Insecta	1876	XM_046570014	NCBI. 2022
	N. pinetum XM046626444	Neodiprion pinetum	Hymenoptera	Insecta	1875	XM_046626444	NCBI. 2022
	N. virginiana XM046763867	Neodiprion virginiana	Hymenoptera	Insecta	1876	XM_046763867	NCBI. 2022
	H. oblita MZ533107	Holotrichia oblita	Coleoptera	Insecta	1806	MZ533107	Xie, et al. 2022
	N. vespilloides XM017925528	Nicrophorus vespilloides	Coleoptera	Insecta	1817	XM_017925528	NCBI. 2016
	P. pyralis XM031479748	Photinus pyralis	Coleoptera	Insecta	1910	XM_031479748	NCBI. 2019
	I. elegans XM046549372	Ischnura elegans	Zygoptera	Insecta	1880	XM_046549372	NCBI. 2022
	F. occidentalis XM026433864	Frankliniella occidentalis	Thysanoptera	Insecta	2029	XM_026433864	NCBI. 2018
	S. americana XM047130328	Schistocerca americana	Orthoptera	Insecta	1543	XM_047130328	NCBI. 2022
	S. cancellata XM049926828	Schistocerca cancellata	Orthoptera	Insecta	1549	XM_049926828	NCBI. 2022
	S. piceifrons XM047247418	Schistocerca piceifrons	Orthoptera	Insecta	1805	XM_047247418	NCBI. 2022
Vg	S. furcifera Vg MH271114	Sogatella furcifera	Hemiptera	Insecta	2037	MH271114	Liu, et al. 2019
	S. furcifera Vg MN229743	Sogatella furcifera	Hemiptera	Insecta	2037	MN229743	Hou, et al. 2020
	S. furcifera Vg MN296092	Sogatella furcifera	Hemiptera	Insecta	2035	MN296092	Zhou, et al. 2020
VgR	S. furcifera VgR MN296093	Sogatella furcifera	Hemiptera	Insecta	1931	MN296093	Zhou, et al. 2020
	S. furcifera VgR MN327568	Sogatella furcifera	Hemiptera	Insecta	1931	MN327568	Hu, et al. 2020
